# Supplementary material for: The effect of cycling on cognitive function and well-being in older adults
Source: PLoS One. 2019 Feb 20;14(2):e0211779. doi: 10.1371/journal.pone.0211779 (PMC6388745; doi:10.1371/journal.pone.0211779)
Supplement: S2 File — Data File (XLSX) [file pone.0211779.s005.xlsx]

## Sheet: cycleBOOM data_All_13.03.18
ParticipantNumber	Group	CyclingorNot	Age	Gender	YrsInEducation	Handedness	AverageWeeklyCycling	NumberofWeeks	LetterUpdating	LetterUpdatingEACHpre	CERADI	CERADII	PlusMinusPg1Accuracy	PlusMinusPg1Time	PlusMinusPg2Accuracy	PlusMinusPg2Time	PlusMinusPg3Accuracy	PlusMinusPg3Time	MMSE	VerbalFl	VerbalFlLetter	VerbalFlCat	Maze1Errors	Maze1Time	Maze2Errors	Maze2Time	Maze3Errors	Maze3Time	Maze4Errors	Maze4Time	Maze5Errors	Maze5Time	Maze6Errors	Maze6Time	MentalRotationAccuracy	MentalRotationTime	PlusMinusInterferenceScore	PlusMiusInterferenceTime	AvMazeerrorsPRE	MazesaverageTimePRe	CERADIPost	CERADIIPost	CERADIChange	PlusMinusPg1AccuracyPost	PlusMinusPg1TimePost	PlusMinusPg2AccuracyPost	PlusMinusPg2TimePost	PlusMinusPg3AccuracyPost	PlusMinusPg3TimePost
O_WE_002	1	1	50	1	22	R	1.59	8	12	87	22	29	30	64.15	29	72.99	29	91.07	27	45	23	22	0	12.45	0	25.43	1	45.8	1	69.36	0	121.87	5	237.12	6	93.58	-0.5	22.5	1.16667	85.3383	25	30	3	30	66	30	68.67	30	75.3
O_WE_003	1	1	82	2	16	R	2.75	9	12	87	18	21	30	84.38	30	83.57	29	101.01	26	26	12	14	0	20.12	0	38.53	1	77.83	0	234.71	1	330.45	2	305.56	7	288.14	-1	17.035	0.666667	167.867	17	22	-1	30	70.43	30	81.41	30	90.88
O_WE_004	1	1	65	1	14	R	2.36	8	11	85	28	28	30	69.86	30	79.06	30	103.94	26	48	27	21	0	26.41	1	37.6	3	179.29	4	333.95	14	514.31	2	214.3	8	169.07	0	29.48	4	217.643	26	30	-2	28	54.11	29	75.28	30	68.66
O_WE_007	1	1	71	2	18	R	3.1	8.5	11	85	19	26	30	36.95	30	37.65	30	50.57	28	42	16	26	1	10.65	1	30.91	1	54.79	0	91.43	0	122.93	10	247.88	3	126.49	0	13.27	2.16667	93.0983	22	27	3	30	35.3	30	35.94	27	42.32
O_WE_008	1	1	60	1	17	R	2.17	8	7	78	20	24	30	83.6	30	88.5	30	108.04	28	37	18	19	0	16.84	0	37.74	3	146.8	1	243.2	3	333.03	4	180.744	8	162.57	0	21.99	1.83333	159.726	23	27	3	30	78.73	30	83.57	29	97.32
O_WE_009	1	1	60	1	19	R	2.02	9	5	65	20	26	30	64.91	30	91.63	29	136.86	27	25	13	12	0	17.42	0	39.1	1	52.76	2	470.86	1	374.53	0	98.81	8	348.02	-1	58.59	0.666667	175.58	21	27	1	30	68.49	30	75.28	30	120.05
O_WE_011	1	1	61	2	20	R	1.58	9	10	82	22	23	30	55.51	30	52.55	27	75.44	26	18	7	11	0	17.78	1	50.57	0	39.37	3	114.84	0	93.83	1	140.23	6	194.31	-3	21.41	0.833333	76.1033	17	21	-5	30	51.52	30	50.37	30	63.91
O_WE_014	1	1	61	2	18	R	2.3	9	11	85	16	22	30	57.65	30	59.95	30	79.41	27	32	18	14	0	7.19	1	58.27	0	34.15	0	104.83	5	202.6	0	81.95	10	148.71	0	20.61	1	81.4983	17	22	1	30	51.28	30	56.51	30	89.78
O_WE_016	1	1	54	1	11	R	3.24	8	10	71	24	29	29	61.51	30	61.31	27	82.77	27	40	19	21	0	7.2	2	36.5	4	65.63	0	87.94	12	229.6	0	65.84	6	199.09	-2.5	21.36	3	82.1183	25	28	1	30	62.59	30	62.88	30	71.05
O_WE_017	1	1	62	2	20	R	4.11	8	11	83	23	25	30	82.04	30	66.33	29	64.14	27	36	17	19	0	10.91	0	27.42	2	44.56	4	387.06	4	155.24	5	183.08	9	143.16	-1	-10.045	2.5	134.712	26	30	3	30	59.95	29	55.08	30	67.5
O_WE_018	1	1	81	2	10	R	3.1	8.5	12	85	19	20	30	74.63	30	70.25	27	104.44	27	21	8	13	0	22.17	1	47.21	1	173.3	0	251.32	10	13.07	2	382.2	8	129.31	-3	32	2.33333	148.212	20	20	1	30	68.63	30	66.11	30	97.58
O_WE_019	1	1	69	1	23	R	3.01	5	7	65	18	24	29	76.75	30	69.86	30	111.41	26	45	25	20	0	8.54	0	42.63	1	264.19	10	371.78	1	569.3	1	307.86	9	191.09	0.5	38.105	2.16667	260.717	26	28	8	30	74.5	30	73.4	30	140.23
O_WE_021	1	1	68	1	19.2	R	2.18	8	12	87	19	25	29	60.77	30	53.05	28	76.5	28	51	30	21	0	9.46	2	69.59	1	36.79	7	178.38	5	252.22	7	345.22	10	447.45	-1.5	19.59	3.66667	148.61	20	24	1	30	51.3	30	48.43	30	63.46
O_WE_026	1	1	63	2	14	R	2.35	9	8	75	17	24	30	72.04	30	76.41	29	102.42	26	32	7	25	0	7.66	0	36.83	2	37.75	2	213.15	0	134.76	0	153.6	8	145.9	-1	28.195	0.666667	97.2917	17	25	0	30	63.73	30	67.29	30	134.29
O_WE_027	1	1	64	1	16	R	2.09	8	11	76	27	28	30	58.79	30	63.35	30	65.84	29	47	24	23	0	13.89	0	29.31	2	59.68	3	219.4	5	303.36	0	119.46	7	191.29	0	4.77	1.66667	124.183	27	29	0	30	56.68	30	61.36	27	64.81
O_WE_028	1	1	53	1	16	R	3.13	7	9	76	23	25	30	80.7	30	76.21	30	90.68	26	45	20	25	0	21.21	0	63.42	1	65.52	12	565.84	4	230.24	2	189	8	157.76	0	12.225	3.16667	189.205	20	24	-3	30	77.3	30	74.77	30	108.7
O_WE_029	1	1	55	1	17	R	3.1	8.5	10	83	24	28	30	57.19	30	58.15	30	71.82	29	52	17	35	0	5.77	0	10.26	1	18.88	0	247.25	3	195.76	0	71.6	9	287.72	0	14.15	0.666667	91.5867	24	29	0	30	61.65	30	66.76	30	69.15
O_WE_030	1	1	54	2	14.5	R	5.35	9	8	70	22	23	29	107.84	29	110.16	30	158.12	27	23	5	18	0	4.58	1	29.48	1	15.6	4	151.3	1	77.4	0	120.79	8	273.63	1	49.12	1.16667	66.525	21	27	-1	29	106.75	30	107.16	24	119.89
R_WE_002	1	1	59	2	18	R	2.75	9	11	86	17	26	30	57.37	30	55.98	30	60.02	28	26	3	23	0	13.7	0	27.71	0	55.96	0	80.07	0	119.4	2	177.69	9	133.16	0	3.345	0.333333	79.0883	24	29	7	30	52.31	30	56.77	30	58.51
R_WE_003	1	1	57	2	15	L	1.35	9	12	87	15	25	29	49.73	30	45.25	29	74.62	25	30	13	17	0	15.65	0	24.13	0	25.95	1	106.87	0	94.24	0	62.55	9	87.01	-0.5	27.13	0.166667	54.8983	19	25	4	30	43.74	30	44.44	28	70.21
R_WE_004	1	1	67	1	17	R	3.49	7	11	83	23	26	30	65.5	30	71.01	30	91.68	26	38	18	20	0	10.02	0	17.8	0	69.61	1	126.39	2	187.07	8	199.51	7	183.3	0	23.425	1.83333	101.733	21	26	-2	30	60.71	30	60.93	29	78.55
R_WE_005	1	1	65	2	12	R	1.55	7	8	78	17	24	29	40.48	30	36.02	29	46.95	28	37	20	17	0	9.26	0	18.08	0	27.97	1	127.75	3	230.24	0	66.34	8	93.26	-0.5	8.7	0.666667	79.94	19	28	2	30	47.65	30	46.81	28	66.29
R_WE_006	1	1	65	1	14	L	1.27	7	10	77	17	23	29	56.62	29	55.51	26	96.42	29	38	19	19	0	15.88	1	108.42	0	50.64	0	140.04	6	280.12	0	79.32	5	124.33	-3	40.355	1.16667	112.403	20	27	3	27	51.7	29	53.39	28	70.55
R_WE_007	1	1	53	2	10	R	2.59	9	4	68	18	27	30	56.98	30	61.85	28	76.62	28	35	13	22	0	29.11	1	97.07	0	134.29	1	24.43	0	779.21	0	959.98	6	260.21	-2	17.205	0.333333	122.953	21	29	3	30	47.27	30	98.11	30	125.78
R_WE_008	1	1	63	1	22	R	1.53	5	8	75	25	29	30	103.51	30	98.84	30	116.26	28	35	19	16	0	14.05	1	40.44	4	83.74	2	206.31	0	82.03	0	64.64	6	154.59	0	15.085	1.16667	81.8683	23	30	-2	30	106.35	30	100.54	30	60.08
R_WE_009	1	1	70	1	11	R	1.58	8	11	77	20	27	30	99.76	30	76.42	26	144.95	27	34	14	20	0	22.57	1	62	0	78.04	0	275.59	5	433	1	263.29	8	362.96	-4	56.86	1.16667	189.082	25	30	5	30	95.58	30	84.04	30	164
R_WE_011	1	1	66	1	13	R	2.06	4	11	85	24	27	30	115.2	29	138.17	28	112.54	27	34	13	21	0	15.42	1	35.95	2	59.21	13	408.35	27	451.3	1	73.04	6	244.81	-1.5	-14.145	1.72072	173.878	27	30	3	30	80.1	30	103.03	28	135.36
R_WE_013	1	1	62	1	12	R	2.12	9	10	83	15	25	30	73.01	30	64.13	25	85.44	28	27	10	17	0	10.14	2	45.11	4	98.8	6	131.16	11	257.01	0	278.32	5	105.91	-5	16.87	3.83333	136.757	19	26	4	29	61.03	30	60.14	30	86.98
R_WE_014	1	1	56	2	24	R	3.43	8	7	74	24	27	30	54.38	30	64.11	24	90.48	25	42	19	23	0	5.92	2	28.3	1	20.3	2	88.11	9	150.93	0	59.47	9	168.62	-6	31.235	2.33333	58.8383	23	26	-1	29	56.41	30	57.21	25	88.33
R_WE_015	1	1	58	1	16	R	2.21	8	9	79	22	30	30	59.83	30	51.02	30	88.44	27	45	25	20	0	16.02	1	68.33	0	29.88	4	573.66	2	189.43	0	197.11	9	263.42	0	33.015	1.16667	179.072	24	29	2	30	57.89	30	56.54	29	86.2
R_WE_016	1	1	56	1	12	R	1.59	9	11	83	19	23	30	71.8	30	101.22	29	143.34	27	35	15	20	0	8.75	1	23.68	3	49.53	1	93.86	10	147.24	0	78.46	10	197.54	-1	56.83	2.5	66.92	21	23	2	30	81.96	30	85.95	30	120.82
R_WE_018	1	1	57	2	17	R	1.22	8	9	80	21	28	30	55.12	29	62.16	28	78.36	24	41	20	21	0	15.12	2	156.1	2	40.32	5	257.12	1	97.6	0	129.09	9	109.95	-1.5	19.72	1.66667	115.892	21	28	0	30	57.06	30	71.37	28	85.04
R_WE_019	1	1	66	2	14	R	1.22	8	9	67	18	22	30	57.14	30	62.98	29	82.53	25	32	13	19	0	13.81	0	45.87	1	30.06	5	256.88	0	80.79	0	184.39	3	70.33	-1	22.47	1	101.967	24	25	6	28	43.51	30	58.65	29	78.49
R_WE_020	1	1	57	1	12	R	2.39	4	11	66	24	27	30	98.99	30	124.07	30	117.37	26	33	18	15	0	8.84	2	65.63	3	67.71	1	107.91	2	222.53	2	221.81	8	273.37	0	5.84	1.66667	115.738	17	24	-7	30	105.42	30	150.86	30	156.51
R_WE_021	1	1	62	2	15	R	1.34	9	8	72	23	27	30	62.95	30	70.43	27	105.47	26	39	17	22	0	23.15	0	41.12	0	53.05	1	334.64	3	404.24	0	124.84	7	110.19	-3	38.78	0.666667	163.507	29	26	6	30	68.5	30	68.53	27	117.12
R_WE_022	1	1	54	2	15	L	3.1	9	9	68	21	27	30	56.61	30	56.09	30	84.05	28	38	14	24	0	7.03	2	24.97	1	28.2	8	289.58	0	78.56	2	64.49	5	67.28	0	27.7	2.16667	82.1383	24	29	3	30	50.34	30	46.84	21	75.12
R_WE_023	1	1	64	2	16	R	1.53	8	9	79	20	26	30	39.13	30	45.44	26	79.42	28	47	21	26	0	7.37	4	126.3	4	54.07	7	457.39	0	136.43	4	361.27	9	383.31	-4	37.135	3.16667	190.472	18	26	-2	27	49.45	29	39.45	18	65.34
R_WE_024	1	1	62	1	17.5	R	3	9	9	63	23	29	29	68.16	29	57.73	21	79.98	28	41	17	24	0	12.22	4	69.57	1	19.86	8	124.37	3	73.3	4	91.05	4	170.49	-1	17.035	3.33333	65.0617	25	28	2	30	64.77	30	51.12	30	91.19
O_WP_001	2	1	66	2	16	R	1.3	8	9	79	20	28	30	63.98	30	68.24	30	135.79	26	32	17	15	0	14.01	1	39.15	1	78.52	0	208.07	4	403.84	0	139.64	10	205.51	0	69.68	1	147.205	19	26	-1	30	58.77	30	74.14	27	133.85
O_WP_002	2	1	66	1	22	R	1.5	9	9	76	20	25	30	75.3	30	59.71	29	78.54	27	40	19	21	0	13.5	0	31.13	0	48.89	0	313.6	5	292.9	0	199.96	9	153.13	-1	11.035	0.833333	149.997	25	29	5	30	68.87	30	59.73	29	84.65
O_WP_005	2	1	76	2	16	R	2.13	9	8	74	18	26	28	84.72	30	92.66	29	132.74	21	42	20	22	0	14.17	1	67.87	4	130.79	4	148.83	3	339.27	3	136.12	5	132.71	0	44.05	2.5	139.508	17	27	-1	26	81.88	29	73.46	25	102.14
O_WP_006	2	1	73	1	8	R	1.32	8	9	88	24	24	30	65.81	30	85.54	24	92.51	29	45	19	26	0	14.7	1	58.35	1	64.26	1	185.98	2	241.85	2	198.25	3	105.03	-6	16.835	1.16667	127.232	24	28	0	30	80.03	30	75.82	29	81.34
O_WP_007	2	1	59	1	18	R	2.35	9	12	87	19	28	30	50.7	30	50.34	30	68.77	28	30	16	14	0	9.44	1	28.74	0	46.93	1	113.67	11	404.67	9	313.03	6	115.33	0	18.25	3.66667	152.747	23	29	4	30	52.07	30	53.17	29	71.19
O_WP_008	2	1	54	1	18	R	1.53	9	10	80	20	27	30	40.34	30	48.39	27	89.01	26	30	10	20	0	12.52	1	37.1	1	48.21	1	184.35	6	171.85	0	83.18	8	144.68	-3	44.645	1.5	89.535	21	26	1	30	43.69	30	47.59	30	77
O_WP_009	2	1	66	2	17	R	2.19	9	10	83	18	27	30	40.4	30	39.92	23	49.12	27	60	17	23	0	13.84	0	29.31	0	67.46	3	203.61	1	210.74	2	62.55	8	127.87	-7	8.96	1	97.9183	20	26	2	30	42	30	41.38	22	51.75
O_WP_010	2	1	69	2	18	R	1.44	8	11	86	20	23	30	48.97	30	62.51	30	71.32	29	38	15	23	0	19.61	1	65.49	2	84.14	0	248.74	4	288.71	0	141.95	10	135.87	0	15.58	1.16667	141.44	21	24	1	30	48.32	30	45.57	26	63.62
O_WP_011	2	1	60	1	25	R	3.41	7	10	80	22	24	30	146.6	30	124.55	26	167.32	23	44	20	24	0	15.17	1	57.02	0	57.33	1	161.13	4	260.57	0	134.53	9	188.69	-4	31.745	1	114.292	23	26	1	30	125.8	29	47.59	30	76.78
O_WP_012	2	1	62	1	19	R	2.02	8	6	64	24	27	30	72.39	30	76.5	30	109.42	28	32	10	22	0	12.46	0	48.5	1	85.4	0	264.82	5	345.58	0	184.99	4	150.37	0	34.975	1	156.958	22	26	-2	30	63.24	30	79.29	30	80.22
O_WP_014	2	1	55	1	17	R	2.32	8.375	9	78	18	25	30	68.44	30	69.68	26	134.8	27	23	14	9	1	10.77	0	22.61	2	40.74	9	271.16	4	168.3	0	68.97	6	357.29	-4	65.74	2.66667	97.0917	20	26	2	30	78.06	27	86.57	28	115.04
O_WP_016	2	1	61	1	14	L	2.32	8.375	7	69	14	23	30	95.13	27	112.06	30	136.05	27	42	21	21	2	47.13	1	80.96	3	127.16	18	438.69	4	268.8	11	475.1	5	339.26	1.5	32.455	1.95714	239.64	19	25	5	29	87.44	30	100.91	25	110.05
O_WP_017	2	1	63	1	25	R	3.03	9	5	66	24	27	30	63.33	30	61.01	27	112.15	28	45	21	24	0	7.91	2	37.03	1	47.63	3	95.97	9	207.05	2	125.44	3	178.34	-3	49.98	2.83333	86.8383	26	29	2	30	69.55	30	59.23	27	102.91
O_WP_018	2	1	81	2	21	R	1.47	8	12	85	19	20	30	74.63	30	70.25	27	104.44	27	21	8	13	0	22.17	1	47.21	1	173.3	0	251.32	16	780.07	2	622.2	8	129.31	-3	32	3.33333	126.911	20	27	1	30	68.63	30	66.11	30	97.58
O_WP_019	2	1	67	1	19	R	2.08	7	12	87	20	27	30	62.56	30	47.69	30	63.83	29	44	23	21	0	7	1	29.16	1	41.02	6	236.4	1	96.4	4	227.57	7	322.05	0	8.705	2.16667	106.258	21	27	1	30	53.73	30	54.42	30	97.4
O_WP_021	2	1	57	2	17	R	1.35	8	11	84	26	25	30	46.63	30	48.54	30	76.11	27	44	17	27	0	8.94	1	43.07	0	21.8	5	284.25	1	117.09	1	108.76	9	204.85	0	28.525	1.33333	97.3183	22	27	-4	30	49.98	30	48.13	30	70.31
O_WP_022	2	1	63	1	16	R	2.36	9	9	77	24	29	30	43.55	30	39.04	27	65.31	28	38	17	38	0	14.57	1	35.55	1	53.96	0	181.03	3	198.34	2	187.99	10	166.11	-3	24.015	1.16667	111.907	25	30	1	30	36.48	30	38.71	30	53.63
O_WP_025	2	1	64	2	11	R	3.06	9	7	73	24	27	30	47.59	30	47.29	30	81.79	25	41	21	20	0	12.31	0	49.34	2	50.89	5	219.78	1	85.36	1	151.48	10	131.63	0	34.35	1.5	94.86	22	26	-2	30	46.41	30	48.75	27	95.86
R_WP_001	2	1	68	2	15	R	1.25	9	9	82	19	29	30	48.37	30	55.65	30	99.78	26	39	17	22	0	14.9	9	68.32	0	37.7	1	103.71	0	116.25	8	217.33	6	119.56	0	47.77	3	93.035	17	24	-2	30	44.82	30	43.56	30	83.99
R_WP_002	2	1	62	1	20	L	1.52	7	11	86	25	25	30	43.66	30	47.04	29	81.84	27	44	19	25	0	26.11	2	224.75	0	98.36	1	132.59	2	251.22	5	375.16	7	266.53	-1	36.49	1.66667	184.698	24	27	-1	30	52.65	30	48.92	30	92.26
R_WP_003	2	1	67	1	24	R	2.32	8	10	83	24	27	29	71.23	30	67.19	30	117.9	26	46	22	24	0	14.99	2	100.95	2	77.36	3	307.46	2	318.9	2	387.54	8	197	0.5	48.69	1.83333	201.2	22	27	-2	28	78.36	30	66.44	29	111.11
R_WP_005	2	1	63	2	18	L	2.32	9	9	78	24	29	30	100.85	29	155.29	17	155.44	25	24	8	16	1	9.78	1	21.09	4	75.7	1	75.82	6	471.71	7	359.25	6	311.96	-2	27.37	3.33333	168.892	24	29	0	30	102.32	27	155.61	15	170.18
R_WP_006	2	1	83	2	15	R	2.3	8	11	86	19	25	30	71.94	30	62.75	30	98.1	27	34	16	18	0	15.31	1	69.25	2	71.85	0	128.1	2	272.37	4	237.11	9	149.82	0	30.755	1.5	132.332	24	27	5	30	67.98	30	66.47	30	101.5
R_WP_007	2	1	65	1	18	R	2.12	7	6	63	22	29	29	53.87	30	49.19	26	78.22	30	42	22	20	0	11.8	0	19.72	2	42.08	2	105.47	7	169.64	7	211.45	8	97.66	-3.5	26.69	3	93.36	23	29	1	30	41.58	30	40.07	26	66.32
R_WP_008	2	1	54	1	18	R	1.33	9	11	85	28	30	30	59.12	30	54.22	30	70.08	27	30	11	19	0	8.96	1	18.22	1	30.23	0	89.39	1	156.44	1	70.86	10	258.3	0	13.41	0.666667	62.35	26	29	-2	30	74.14	30	64.69	30	84.79
R_WP_009	2	1	54	2	16	R	2.48	9	8	71	20	22	29	48.73	29	50.27	30	119.97	27	48	18	30	0	10.23	3	64.88	2	40.64	5	231.61	6	175.21	1	82.51	10	176.65	1	70.47	2.83333	100.847	18	27	-2	30	42.5	30	49.29	27	105.08
R_WP_010	2	1	52	2	11	R	2.28	9	10	81	25	28	30	50.11	30	53.21	30	58.16	28	41	18	23	0	9.76	1	56.37	4	95.6	0	135.28	7	192.93	0	131.31	8	147.6	0	6.5	2	103.542	22	28	-3	30	47.14	30	46.49	30	67.59
R_WP_011	2	1	62	2	11	R	3.03	8	6	66	19	26	30	48.78	30	54.87	28	91.51	28	28	16	12	0	18.82	1	28.12	8	144.08	0	135.08	8	273.25	0	125.82	4	65.16	-2	39.685	2.83333	120.862	23	27	4	30	41.87	30	51.86	30	115.26
R_WP_012	2	1	66	2	17	R	2.26	8	11	84	21	23	28	43.48	30	45.2	30	61.03	27	24	8	16	0	7.03	2	78.07	1	49.88	1	229.13	6	140.07	2	144.83	8	263.93	1	16.69	2	108.168	24	25	3	30	42.01	30	44.25	30	49.29
R_WP_013	2	1	51	2	20	R	1.41	7	11	84	23	29	30	46.29	30	51.76	30	66.29	27	48	19	29	0	7.8	0	35.95	0	17.59	5	241.07	0	81.06	0	125	6	152.75	0	17.265	0.833333	84.745	23	29	0	29	43.49	30	47.24	27	63.42
R_WP_014	2	1	62	2	17.5	R	2.19	9	10	78	21	24	30	50.57	30	52.2	27	128.32	28	35	21	14	0	13.77	3	110.99	1	104.92	4	372.7	3	186.94	2	197.19	5	98.65	-3	76.935	2.16667	164.418	19	25	-2	30	56.49	30	45.49	30	105.75
R_WP_015	2	1	60	1	14	R	1.56	8	9	78	21	25	28	91.98	29	111.99	30	105.29	22	24	9	15	0	13.77	1	45.15	4	79.44	0	227.41	4	346.84	2	236.34	8	129.33	1.5	3.305	1.83333	158.158	24	27	3	30	87.9	30	100.73	27	164.66
R_WP_016	2	1	65	1	13.5	R	2.32	8.375	12	85	17	25	29	79.03	30	88.92	28	106.86	26	41	19	22	0	11.48	2	43.91	0	22.74	3	182.58	3	151.43	0	122.89	6	208.25	-1.5	22.885	1.33333	89.1717	25	30	8	30	71.25	30	83.21	30	90.18
R_WP_017	2	1	62	2	12	R	2.32	8	11	86	23	26	30	56.55	30	57.55	30	92.85	26	52	26	26	0	9.51	0	28.26	1	153.25	1	298.89	4	707.73	3	380.42	8	208.25	0	35.8	1.5	126.911	23	26	0	29	55.17	30	57.49	30	69.52
R_WP_019	2	1	61	1	12	R	2.4	9	11	83	25	28	30	55.48	30	53.29	29	78.47	29	38	25	13	2	13.87	3	49.39	2	50.52	6	192.86	1	99.04	1	107.07	10	359.57	-1	24.085	2.5	85.4583	23	28	-2	30	53.1	29	55.78	28	86.46
R_WP_020	2	1	50	2	17	R	2.25	9	9	75	23	28	30	41.15	30	42.7	30	78.09	29	54	21	33	0	7.74	2	27.93	5	37.08	1	129.56	15	195.8	0	63.18	9	122.92	0	36.165	3.83333	76.8817	24	28	1	30	41.73	30	46.68	30	53.89
O_WC_001	3	2	60	1	16	R	0	n/a	9	77	27	30	29	65.6	30	66.91	30	135.19	29	47	26	21	0	4.82	1	39.14	2	141.19	0	180.64	6	303.99	2	198	10	194.7	0.5	68.935	1.83333	144.63	24	29	-3	30	54.25	30	61.03	30	103.44
O_WC_002	3	2	67	1	16	R	0	n/a	9	65	22	27	30	59.81	29	69.34	30	110.33	28	34	16	18	0	20.96	0	25.94	1	76.59	0	151.69	2	249.05	0	166.63	8	86.42	0.5	45.755	0.5	115.143	24	26	2	30	54.15	30	61.05	30	110.01
O_WC_003	3	2	79	1	16	R	0	n/a	11	82	19	25	30	71.32	29	102.48	30	119.9	27	36	17	19	1	24.27	2	48.86	4	119.86	0	162.11	10	299.95	0	113.19	9	143.82	0.5	33	2.83333	128.04	25	26	6	30	74.71	30	73.35	30	91.97
O_WC_004	3	2	78	1	16	R	0	n/a	7	71	23	27	29	71.84	30	71.68	30	95.58	28	31	16	15	0	9.89	0	48.79	0	85.85	15	234.58	4	228.66	1	153.84	6	326.22	0.5	23.82	3.33333	126.935	20	26	-3	29	63.38	29	64.12	27	129
O_WC_007	3	2	63	1	16	R	0	n/a	9	79	22	28	30	62.27	29	64.12	27	95.21	29	37	20	17	0	11.26	0	39.78	1	33.1	0	148.17	5	263.6	1	181.88	9	296.57	-2.5	32.015	1.16667	112.965	23	28	1	30	52.73	30	64.14	30	90.17
O_WC_008	3	2	66	1	16	R	0	n/a	8	77	24	26	30	65.4	30	68.81	27	103.35	29	36	16	20	0	13.13	2	25.11	6	81.3	1	122.27	7	220.91	2	84.58	10	175.45	-3	36.245	3	91.2167	30	30	6	30	70.29	29	64.55	30	99.13
O_WC_010	3	2	61	1	19	R	0	n/a	9	76	23	26	30	87.85	30	112.6	27	144.14	26	31	12	19	0	12.87	3	68.32	2	42.09	8	143.42	3	127.51	4	173.9	7	144.25	-3	43.915	3.33333	94.685	20	26	-3	30	78.41	30	93.51	27	154.61
R_WC_001	3	2	67	2	16	R	0	n/a	8	76	13	23	30	58.41	30	67.94	25	266.03	28	28	13	15	0	14.9	0	34.94	0	60.99	0	180.42	0	104.48	1	164.72	8	167.08	-5	29.68	0.166667	93.4083	18	23	5	30	62.44	30	65.56	30	88.26
R_WC_002	3	2	51	1	16	R	0	n/a	5	64	20	24	28	94.28	30	90.38	29	164.72	28	27	11	16		12.01	1	48.58	3	49.03	1	147.83	11	193.78	16	129.68	7	162.56	0	72.39	1.94667	96.8183	20	26	0	30	89.75	30	76.21	27	152.55
R_WC_003	3	2	65	1	16	R	0	n/a	9	74	22	26	30	57.1	30	62.39	23	101.02	26	27	9	18	0	15.49	2	87.87	0	83.05	4	538.68	8	371.14	2	225.08	8	94.04	-7	41.275	2.66667	220.218	26	27	4	30	53.03	30	54.68	30	82.69
R_WC_004	3	2	73	2	17	R	0	n/a	10	81	16	27	30	57.82	30	57.12	24	78.74	25	28	17	11	1	13.06	0	23.71	1	46.53	0	144.04	4	181.56	0	108.44	8	336.83	-6	21.27	1	86.2233	21	28	5	30	51.39	30	46.59	22	67.11
R_WC_005	3	2	68	1	11	R	0	n/a	10	79	22	27	30	65.91	30	53.95	27	95.81	27	34	16	18	0	7.34	4	59.37	2	54.57	2	98.01	9	225.63	0	87.35	9	222.07	-3	35.88	2.83333	88.7117	25	28	3	30	65.5	30	53.13	30	71.16
R_WC_006	3	2	59	2	18	R	0	n/a	11	82	19	26	30	55.48	30	54.28	27	72.28	27	34	12	22	1	11.74	0	54.65	1	28.76	3	447.44	0	174.8	0	209.38	9	195.81	-3	17.4	0.833333	154.462	24	28	5	30	59.07	30	57.74	27	95.75
R_WC_007	3	2	80	2	20	R	0	n/a	12	87	19	26	30	50.4	30	51.1	30	55.82	26	31	18	13	0	4.42	2	15.05	3	26.63	0	87.89	7	168.32	0	52.97	8	68.6	0	5.07	2	59.2133	19	27	0	30	48.65	30	48.96	30	54.53
R_WC_008	3	2	82	1	11	R	0	n/a	11	84	22	26	30	78.04	30	75.91	30	95.6	30	39	20	19	0	10.79	0	64.78	2	60.56	4	262.34	1	236.77	2	214.78	8	178.87	0	18.625	1.5	141.67	22	28	0	30	63.18	30	62.04	27	96.31
R_WC_010	3	2	59	1	17	R	0	n/a	10	66	25	29	30	58.11	30	65.93	30	68.24	27	34	14	20	0	8.21	2	35.42	1	46.4	2	102.8	10	161.79	1	82.19	10	230	0	6.22	2.66667	72.8017	29	30	4	30	49.52	29	69.52	30	65.3
R_WC_011	3	2	68	2	17	R	0	n/a	5	65	13	25	30	68.55	30	66.25	30	79.68	27	25	11	14	0	22.67	1	64.54	1	69.74	0	210.88	6	378.07	0	199.49	9	329	0	12.28	1.33333	157.565	18	27	5	30	77.45	30	75.9	30	84.49
R_WC_012	3	2	64	1	14	L	0	n/a	12	87	22	25	30	49.04	30	61.89	30	67.18	28	34	11	23	0	19.7	0	30.7	1	75.25	0	286.51	13	325.52	0	316.53	9	144.07	0	11.715	2.33333	175.702	26	28	4	30	45.52	30	49.79	30	61.58
R_WC_013	3	2	71	2	18	R	0	n/a	8	75	21	26	30	51.22	30	45.64	27	69.91	27	41	20	21	0	12.76	0	32.91	1	49.88	2	139.15	3	209.45	2	95.74	10	194.13	-3	21.48	1.33333	89.9817	29	27	17	30	54.08	30	49.97	26	68.42
R_WC_015	3	2	75	1	15	R	0	n/a	11	66	19	26	30	43.75	30	50.9	30	59.37	26	46	26	20	1	7.97	1	47.83	2	42.87	0	141.91	15	146.49	1	92.21	8	132.84	0	12.045	3.33333	79.88	17	24	-2	29	57.33	30	51.79	29	59.02
R_WC_016	3	2	59	1	13.5	R	0	n/a	7	69	21	28	30	44.68	30	59.21	30	87.14	27	34	15	19	1	9.95	2	58.03	4	125.46	0	117.9	9	100.48	0	80.83	7	102.81	0	35.195	2.66667	82.1083	23	30	2	30	45.84	30	51.12	28	84.49
R_WC_017	3	2	65	1	16	R	0	n/a	12	87	24	29	30	43.13	30	38.98	30	66.93	28	34	16	26	1	8.1	0	24.06	1	56.23	1	120.1	3	280.62	1	132.87	7	185.34	0	25.875	1.16667	103.663	27	29	3	30	36.13	30	34.96	27	62
R_WC_018	3	2	55	1	16	R	0	n/a	4	68	20	26	26	110.63	30	115.17	28	143.53	28	31	11	20	0	16.21	3	39.46	1	37.01	1	93.09	9	217.01	1	201.06	9	164.16	0	30.63	2.5	100.64	19	26	-1	30	98.87	30	105.47	29	134.7
R_WC_019	3	2	56	1	16	R	0	n/a	8	77	21	27	25	91.82	29	102.79	22	142.1	29	39	16	18	0	10.6	0	36.46	4	123.07	3	288.34	6	277.4	1	249.64	9	210.27	-5	44.795	2.33333	164.252	23	28	2	26	84.92	28	89.45	28	136.27
R_WC_020	3	2	76	1	16	R	0	n/a	11	84	24	26	30	62.06	30	67.34	30	89.08	29	33	19	14	0	11.76	0	51.48	2	124.54	1	338.32	5	481.78	2	210.06	8	135.21	0	24.38	1.66667	202.99	23	26	-1	30	57.39	30	57.66	30	86.09
R_WC_021	3	2	50	2	16	R	0	n/a	9	81	21	26	29	65.91	30	59.76	30	84.68	28	25	9	16	1	11.84	0	32.57	0	45.63	0	229.43	1	97.98	0	172.39	7	197.78	0.5	21.845	0.333333	98.3067	25	28	4	30	62.99	30	58.74	30	78.65
[truncated: 97 more columns]
